# Supplementary material for: Hair Growth Effect and the Mechanisms of Rosa rugosa Extract in DHT-Induced Alopecia Mice Model
Source: Int J Mol Sci. 2024 Oct 22;25(21):11362. doi: 10.3390/ijms252111362 (PMC11545796; doi:10.3390/ijms252111362)
Supplement: Supplementary file 1 [file ijms-25-11362-s001.zip]

Archive with 1 entries (1 files):
- ijms-3218568-supplementary.pdf
